# Supplementary material for: Real-World Outcomes of Ipilimumab–Nivolumab vs. Anti-PD-1 Monotherapy in Metastatic Uveal Melanoma: A Single-Center Retrospective Study
Source: Cancers (Basel). 2025 Oct 31;17(21):3521. doi: 10.3390/cancers17213521 (PMC12609781; doi:10.3390/cancers17213521)
Supplement: Supplementary file 1 [file cancers-17-03521-s001.zip]

Archive with 1 entries (1 files):
- cancers-3924299-supplementary.pdf
